# Supplementary material for: Tranexamic Acid for Reduction of Blood Loss in Patients with Extracapsular Proximal Femur Fractures: Systematic Review and Meta-Analysis of Randomized Clinical Trials
Source: Pharmaceutics. 2026 Mar 18;18(3):374. doi: 10.3390/pharmaceutics18030374 (PMC13029286; doi:10.3390/pharmaceutics18030374)
Supplement: Supplementary file 1 [file pharmaceutics-18-00374-s001.zip]

Archive with 1 entries (1 files):
- pharmaceutics-4198265-supplementary.pdf
